# Supplementary material for: Comprehensive multi-omics analysis identifies chromatin regulator-related signatures and TFF1 as a therapeutic target in lung adenocarcinoma through a 429-combination machine learning approach
Source: Front Immunol. 2024 Oct 30;15:1481753. doi: 10.3389/fimmu.2024.1481753 (PMC11557351; doi:10.3389/fimmu.2024.1481753)
Supplement: Supplementary file 1 [file Table1.xlsx]

## Sheet: primer sequences for the genes
Supplemental table 1: primer sequences for the TFF1
Primer (human)	Forward Primer	Reverse Primer
	GTGCCAAGGTGCCAGTGGGC	CCGCTGTGCTGGGTTTTGTCG
Primer (mouse)	Forward Primer	Reverse Primer
	CAGGCCCAGGCCCAGGAAGA	CTGTCATCAAAACAGCAACCTCTC

## Sheet: Supplemental table 2
Supplemental table 2 :Target sequnence for siRNA
TFF1
Human	si1	CCTGGTGCTTCTATCCTAATA
	si2	GTGCAAATAAGGGCTGCTGTT
MOUSE
	si1	TCCTGAGAGAACTGGCTACAT
	si2	GCCATCGAGAACACTCAAGAA
